# Supplementary material for: Generation of Linear Traveling Waves in Piezoelectric Plates in Air and Liquid
Source: Micromachines (Basel). 2019 Apr 27;10(5):283. doi: 10.3390/mi10050283 (PMC6562593; doi:10.3390/mi10050283)
Supplement: Supplementary file 1 [file micromachines-10-00283-s001.zip]

Archive with 3 entries (3 files):
- Video_S3_3D_animation_traveling_wave_at_583_kHz_in_isopropanol .mp4
- Video_S1_3D_animation_traveling_wave_at_208_kHz_in_air.mp4
- Video_S2_3D_animaton_traveling_wave_at_921_kHz_in_air .mp4
